# Supplementary material for: Investigation of the Shadow Effect in Focused Ion Beam Induced Deposition
Source: Nanomaterials (Basel). 2022 Mar 9;12(6):905. doi: 10.3390/nano12060905 (PMC8955986; doi:10.3390/nano12060905)
Supplement: Supplementary file 1 [file nanomaterials-12-00905-s001.zip]

Archive with 1 entries (1 files):
- nanomaterials-1611247-supplementary.pdf
